# Supplementary material for: A Sex-Specific Minimal CpG-Based Model for Biological Aging Using ELOVL2 Methylation Analysis
Source: Int J Mol Sci. 2025 Apr 4;26(7):3392. doi: 10.3390/ijms26073392 (PMC11989821; doi:10.3390/ijms26073392)
Supplement: Supplementary file 1 [file ijms-26-03392-s001.zip]

Archive with 1 entries (1 files):
- ijms-3523816-supplementary.pdf
